# Supplementary material for: Comparative Analysis of Volatile Compounds in the Flower Buds of Three Panax Species Using Fast Gas Chromatography Electronic Nose, Headspace-Gas Chromatography-Ion Mobility Spectrometry, and Headspace Solid Phase Microextraction-Gas Chromatography-Mass Spectrometry Coupled with Multivariate Statistical Analysis
Source: Molecules. 2024 Jan 26;29(3):602. doi: 10.3390/molecules29030602 (PMC10856343; doi:10.3390/molecules29030602)
Supplement: Supplementary file 1 [file molecules-29-00602-s001.zip]

Archive with 1 entries (1 files):
- molecules-2767631-supplementary.pdf
